# Supplementary material for: Knowledge and perception of cardiovascular disease risk among patients with rheumatoid arthritis
Source: PLoS One. 2017 Apr 24;12(4):e0176291. doi: 10.1371/journal.pone.0176291 (PMC5402932; doi:10.1371/journal.pone.0176291)
Supplement: S1 File — (XLS) [file pone.0176291.s001.xls]

## Sheet: RA200
id	K1	K2	K3	K4	K5	K6	K7	K8	K9	K10	K11	K12	K13	P1	P2	P3	P4	PF1	PF2	PF3	PF4	PF5	PF6	PF7	PF8	PF9	PF10	PF11	PF12	PF13	Pain.vas	lt.hand	rt.hand	lt.wrist	rt.wrist	lt.elbow	rt.elbow	lt.shoul	rt.shoul	lt.hip	rt.hip	lt.knee	rt.knee	lt.ankle	rt.ankle	lt.toe	rt.toe	nect	back
126	1	0	0	0	0	1	1	0	0	0	0	0	0	5	2	2	4	0	2	0	0	0	0	0	1	2	1	2	1	0	8	3	3	1	1	0	0	2	2	2	2	3	3	0	0	2	2	2	2
66	1	0	0	0	1	0	1	0	1	1	1	1	0	4	4	3	3	0	0	0	0	0	0	0	0	1	0	1	1	0	2	0	0	1	0	1	0	0	0	0	0	0	0	0	0	0	0	1	0
78	1	0	0	1	1	0	1	0	0	0	1	1	0	5	3	3	5	0	1	0	2	2	0	0	1	3	2	2	2	2	8	1	1	0	0	0	0	3	3	3	3	2	2	1	1	0	0	0	3
183	1	0	0	0	0	0	0	1	0	0	1	1	0	5	3	3	3	0	0	0	0	0	0	0	0	0	0	0	0	0	9	3	3	3	3	1	3	1	3	1	2	2	2	1	1	0	0	1	2
153	1	0	0	0	0	1	1	0	0	0	1	1	0	4	4	4	5	0	0	0	0	0	0	0	0	0	0	0	0	0	1.5	0	0	0	0	0	0	0	0	0	0	0	0	0	0	0	0	1	0
39	1	0	0	0	1	0	1	0	0	0	1	0	1	3	3	3	3	0	0	1	0	0	0	0	0	1	1	1	1	1	1	1	1	1	1	0	0	0	0	0	0	1	1	1	1	1	1	1	0
125	1	0	0	0	1	0	1	0	0	0	1	0	0	4	3	3	5	0	0	0	0	0	0	0	0	0	0	0	0	0	0.5	1	1	1	1	1	1	1	2	2	2	2	3	2	2	2	3	2	2
30	1	0	0	0	1	0	1	0	0	0	1	0	0	3	3	3	3	0	1	0	1	0	0	0	1	3	2	2	2	2	6	0	0	0	0	2	0	2	2	2	0	2	1	1	1	3	3	1	1
159	1	0	0	0	0	0	1	0	0	0	0	1	1	3	3	3	2	0	0	0	0	0	0	0	0	0	0	1	1	1	5	0	0	0	0	0	0	0	0	0	0	1	0	0	0	1	0	0	0
202	1	0	0	0	0	0	1	0	0	0	0	0	0	3	4	4	5	0	2	0	0	0	1	0	0	3	3	3	1	1	8.5	2	2	0	0	0	0	0	2	1	1	1	0	0	1	0	0	3	2
122	1	1	0	1	0	0	1	0	0	0	1	0	1	2	3	3	3	0	1	0	0	0	1	0	1	1	0	0	0	0	1	0	1	0	1	0	0	0	0	0	0	0	1	0	0	1	0	0	0
86	1	0	0	0	1	0	1	1	1	0	1	1	1	3	3	1	3	0	0	0	0	0	0	0	0	0	0	0	0	0	1.5	1	1	0	0	1	1	0	0	0	0	0	0	0	0	0	0	1	1
196	0	0	0	0	1	0	1	0	0	0	1	0	0	3	3	4	3	0	0	0	0	0	0	0	0	0	0	2	0	0	1.5	1	1	0	0	0	0	0	0	0	0	0	0	0	0	0	0	0	1
35	0	0	0	0	1	0	1	0	0	0	1	0	0	5	5	3	2	0	0	0	1	0	0	0	0	1	2	3	1	1	7	1	1	0	1	0	0	0	0	0	0	3	1	0	0	0	0	2	0
43	0	0	0	0	1	1	1	0	1	0	1	0	1	4	4	4	4	0	1	0	1	1	1	1	1	3	3	1	2	2	4	1	1	2	2	1	2	2	2	2	1	2	2	2	1	0	0	1	1
76	1	0	0	0	0	0	1	0	0	1	1	0	1	5	3	3	3	0	0	0	0	0	0	0	0	0	0	1	1	1	6	2	2	0	0	0	0	0	3	0	1	0	1	0	0	0	0	0	1
24	0	0	0	0	1	0	1	0	1	0	1	1	1	5	1	3	1	0	0	0	0	0	0	0	0	0	0	0	0	0	2	1	1	0	0	0	0	1	1	0	0	0	1	0	0	0	0	0	0
62	1	0	0	0	1	0	1	0	0	0	1	1	0	1	3	3	3	0	0	0	0	0	0	0	0	0	0	0	1	1	3	1	1	1	0	0	0	0	0	0	0	0	0	0	0	0	0	0	0
41	1	1	0	0	1	0	1	1	1	0	1	1	1	3	3	2	1	0	0	0	0	0	0	0	0	1	1	1	0	0	3	0	0	0	0	0	0	0	1	0	0	0	0	0	0	0	0	0	0
15	1	0	1	0	1	0	1	1	0	0	0	1	1	2	1	3	3	1	2	0	2	2	0	0	2	2	1	2	2	3	9	1	3	0	3	0	0	2	3	0	0	2	2	0	0	0	0	2	2
136	1	0	0	0	1	0	1	0	0	0	1	0	0	5	4	4	3	2	0	1	0	1	0	2	0	1	0	1	1	1	2	2	2	2	2	2	2	1	0	1	1	1	1	0	1	1	1	1	0
109	1	0	0	0	1	0	1	0	0	0	1	0	0	5	4	4	4	0	0	0	0	0	0	0	0	1	2	1	1	1	5	3	3	3	3	3	3	2	2	0	0	2	2	1	0	3	3	3	0
155	1	0	0	0	1	0	1	0	1	1	1	1	1	2	2	2	3	0	0	0	0	0	0	1	0	0	0	1	1	1	6	1	3	0	3	0	0	1	1	1	1	0	0	1	1	2	1	1	1
18	0	0	0	0	1	0	1	0	0	0	1	0	0	3	3	3	4	0	0	0	0	0	0	0	0	0	0	2	1	1	3	2	2	2	2	0	0	0	0	0	0	0	0	0	0	1	0	0	0
16	1	0	0	0	1	1	0	0	0	0	1	1	0	3	3	3	1	0	0	0	0	0	0	0	0	0	1	2	0	0	3	1	1	1	1	0	0	0	0	0	1	0	0	0	0	0	0	2	2
208	1	0	0	0	1	1	1	0	0	0	1	0	0	5	3	5	5	0	0	0	0	0	0	0	0	0	1	1	1	0	3	0	0	1	1	0	0	0	0	0	0	2	2	1	1	0	0	1	0
131	0	0	0	0	0	0	0	0	0	0	0	0	0	3	3	3	3	1	1	1	1	1	1	1	1	1	1	1	1	1	5	1	1	1	1	1	1	1	1	1	1	1	1	2	2	0	0	0	0
174	1	0	0	0	1	0	1	0	0	0	1	1	0	2	2	2	2	0	1	0	0	0	0	0	0	2	1	1	1	0	5.5	1	1	1	1	0	1	1	1	1	1	1	1	1	1	1	1	1	1
157	1	0	1	0	1	0	1	0	0	0	1	0	0	4	3	4	3	0	0	0	0	0	0	0	0	0	0	1	0	1	5	1	2	2	0	0	1	2	2	0	0	0	0	1	1	0	0	3	0
158	0	0	0	0	1	0	1	0	0	0	1	1	0	3	4	4	2	0	0	0	0	0	0	0	0	1	0	2	1	2	8	1	1	1	0	1	0	2	2	0	0	2	1	1	1	0	1	2	0
178	1	0	0	1	1	0	1	0	1	0	1	0	0	5	2	2	3	1	0	0	1	0	0	0	1	3	1	1	1	1	5.5	1	1	1	1	1	1	1	1	0	0	1	1	1	1	0	0	1	2
57	1	0	0	0	1	0	1	0	0	0	1	0	0	5	5	5	5	0	0	0	0	0	0	0	0	0	1	1	1	1	8	1	1	1	1	1	1	1	1	1	1	1	1	1	1	1	1	1	1
143	1	0	0	0	1	1	1	0	0	0	1	0	0	5	5	5	5	0	0	0	0	0	0	0	0	1	1	2	2	1	2	0	0	2	2	2	2	0	1	0	0	3	2	0	0	0	0	1	0
114	1	0	0	0	1	1	1	0	1	0	1	1	0	4	5	3	5	0	0	0	0	0	0	0	0	0	0	1	0	0	6	1	1	2	1	2	1	3	1	1	1	2	1	2	1	1	1	1	1
51	0	0	0	0	0	0	1	0	0	0	0	0	0	4	3	3	2	0	0	0	0	0	0	0	0	0	0	1	0	0	8	0	0	0	0	0	0	3	0	2	1	0	0	0	0	0	0	3	1
81	1	0	0	0	1	0	1	0	0	0	1	1	0	3	3	3	3	0	0	0	0	0	0	0	0	0	0	0	0	0	4	2	2	0	0	0	0	0	1	0	0	0	0	0	0	0	0	0	0
124	1	0	0	0	1	0	1	0	0	0	1	0	0	5	3	3	3	0	0	0	0	0	0	0	0	0	0	2	2	1	2.5	0	2	0	0	1	1	0	1	0	0	0	0	0	0	0	0	2	1
184	0	0	0	0	0	0	1	0	0	0	1	1	0	3	3	3	3	1	0	1	0	1	0	0	0	1	0	2	0	0	0.5	0	1	0	0	2	2	2	0	0	0	0	0	0	0	0	2	0	0
89	1	0	0	0	1	1	1	0	0	0	1	1	0	5	5	5	5	0	0	1	1	2	2	0	0	2	0	3	2	2	8	2	1	0	0	0	0	1	2	1	2	1	2	1	1	3	3	1	2
171	1	0	0	0	1	0	1	0	0	0	1	0	0	5	3	3	3	2	1	1	1	1	2	0	2	2	3	1	1	1	5	0	0	0	1	0	1	1	1	0	1	1	1	0	1	0	0	0	0
107	1	0	1	0	1	0	1	0	1	0	0	1	0	3	3	3	1	0	0	0	0	0	0	0	0	0	1	0	0	0	2.5	1	1	1	1	0	1	0	0	0	0	1	1	0	0	0	0	1	0
118	0	1	0	0	0	0	1	0	1	0	1	1	1	2	2	2	3	0	0	1	0	0	0	1	1	1	1	0	0	0	9	3	3	1	1	1	1	1	1	1	1	1	1	1	1	1	1	1	1
83	1	0	0	0	1	0	1	0	0	0	1	0	0	4	3	3	3	0	0	1	0	0	0	1	1	1	2	2	1	1	7	1	1	1	1	1	1	1	1	1	1	1	1	1	1	1	1	1	1
36	0	0	1	0	0	1	1	0	0	0	1	0	1	5	5	5	5	0	0	0	3	0	0	0	0	2	1	1	0	0	0	0	0	0	0	0	0	0	0	0	0	2	1	0	0	0	0	0	0
207	1	0	0	0	1	0	1	0	1	0	1	1	1	5	4	3	3	0	0	0	0	0	0	0	0	0	0	0	0	0	3	1	1	1	0	0	0	0	1	0	0	0	0	0	0	0	0	2	2
95	0	0	0	0	0	1	1	0	1	1	1	0	1	3	3	3	3	0	0	0	0	0	0	0	0	1	0	0	1	1	2.5	0	0	2	2	0	0	0	1	0	0	0	0	0	0	0	0	0	0
186	0	0	0	0	1	1	1	1	1	1	1	1	1	5	3	3	3	1	0	0	0	0	0	0	0	0	0	0	0	0	0.5	1	1	1	1	0	0	1	0	1	1	0	0	0	0	0	1	0	0
163	1	0	0	0	1	0	1	0	1	0	1	0	0	5	3	3	4	0	1	0	0	0	0	0	0	0	0	0	1	0	1	0	0	0	0	0	0	0	0	0	1	0	0	0	0	0	0	0	0
106	0	0	0	0	1	0	1	0	0	0	1	0	1	4	3	3	3	0	0	0	0	0	0	0	0	0	0	1	0	0	2	1	0	0	0	0	0	0	0	0	1	0	0	0	0	0	0	0	0
56	0	0	0	0	0	0	1	0	0	0	1	0	0	5	5	5	5	0	0	0	0	0	0	0	1	1	2	1	2	2	8	1	2	1	2	2	2	1	1	1	1	1	2	2	2	1	1	1	1
191	1	0	0	0	1	0	0	0	0	0	1	1	0	3	3	4	4	0	0	0	1	0	0	0	1	2	3	0	0	0	2.5	1	0	3	0	3	0	0	0	0	0	3	1	3	0	0	0	0	0
32	1	0	1	0	1	0	1	0	0	0	1	0	0	2	3	3	1	0	0	0	0	0	0	0	0	0	0	0	0	0	0	0	0	1	0	0	0	0	0	0	0	0	0	0	0	0	0	0	0
2	1	0	0	0	0	0	1	0	1	0	1	0	0	5	5	5	3	0	1	0	0	0	0	0	0	0	0	0	1	0	0	1	1	0	0	0	0	0	0	0	0	0	0	0	0	0	0	0	0
137	0	0	1	0	0	0	1	0	0	0	1	1	0	5	3	3	4	1	1	1	1	0	1	1	2	0	1	3	3	2	9	2	2	3	3	3	3	3	3	3	3	3	3	2	2	0	0	3	3
90	0	0	0	0	0	0	1	0	1	0	1	0	0	3	3	3	3	0	0	0	0	0	0	0	0	0	0	0	0	0	2.5	1	0	1	1	0	0	0	0	0	0	0	0	0	0	0	0	0	0
93	1	0	0	0	1	0	1	0	1	1	1	1	1	5	5	5	5	0	0	0	0	0	0	0	0	2	1	1	2	1	0.5	0	1	0	0	0	0	0	0	0	0	0	0	0	0	0	0	0	0
8	0	0	0	0	0	1	0	0	0	1	0	1	1	5	2	2	3	0	0	0	0	0	0	0	0	0	0	1	0	0	3	3	1	1	3	1	1	1	1	0	0	1	1	1	0	0	0	1	1
120	1	0	0	0	0	1	0	0	1	0	1	0	0	3	3	3	3	0	0	0	0	0	0	0	0	0	0	1	1	1	2.5	0	0	1	0	0	0	0	0	0	0	0	0	0	1	0	0	0	0
84	1	0	0	0	1	1	1	1	0	0	1	0	0	4	4	4	3	0	0	0	0	0	0	0	0	0	0	0	0	0	3	1	1	0	1	0	0	0	1	0	0	1	1	1	1	0	0	2	0
146	1	0	0	0	0	0	0	0	0	0	1	0	0	5	5	3	5	0	1	0	0	0	0	0	0	0	0	2	1	1	3	1	1	1	1	0	0	1	1	0	0	2	2	2	2	2	2	1	0
150	0	0	0	0	1	0	1	0	0	0	1	1	0	3	4	4	4	0	1	0	0	0	0	0	0	0	0	0	1	1	5	1	1	1	1	0	0	1	1	1	1	1	1	0	0	2	2	0	1
98	1	0	0	0	1	0	0	0	0	0	1	0	0	5	5	5	5	0	0	0	1	0	0	0	0	1	2	1	1	1	1	1	2	1	2	1	1	1	2	1	2	1	1	1	1	1	1	1	2
104	1	0	0	0	1	0	1	0	0	0	0	1	0	5	5	4	2	0	0	0	0	0	0	0	0	0	0	1	0	0	0.5	1	1	1	0	1	0	0	1	0	0	1	1	1	0	0	0	0	0
34	1	0	0	0	1	0	0	1	0	0	1	1	1	3	2	3	4	0	2	1	1	1	1	0	0	1	3	2	2	2	5	2	2	2	2	2	2	2	0	3	3	2	2	2	2	2	0	2	3
135	1	0	0	1	0	0	1	0	1	0	1	0	1	5	4	5	5	0	0	0	0	0	0	0	0	0	0	1	1	1	1	0	1	0	0	0	0	0	2	0	0	0	0	0	0	1	0	0	0
44	0	0	0	0	1	0	0	1	0	0	0	0	0	1	1	1	5	0	0	0	0	0	0	1	0	1	1	3	1	2	4.5	1	3	1	3	1	3	1	3	1	3	2	2	3	1	3	1	1	1
101	1	1	1	1	1	0	1	1	1	0	0	0	1	5	4	3	3	2	1	0	0	1	2	0	2	3	2	1	1	0	7	2	2	1	1	1	1	2	1	1	2	2	2	1	1	2	2	0	1
67	1	0	0	0	1	0	1	0	0	0	1	1	0	2	3	1	1	0	0	0	0	0	1	0	1	0	0	1	0	1	1.5	1	1	1	1	0	0	0	0	0	0	1	1	0	0	0	0	1	0
45	1	0	0	0	1	0	1	0	0	0	1	1	0	4	5	5	5	0	0	0	0	0	0	0	0	0	0	1	1	1	4	1	2	2	2	0	0	3	3	2	2	0	0	1	3	0	0	3	2
73	1	0	0	0	1	1	0	0	1	0	1	1	0	3	3	3	3	0	0	0	0	0	0	0	0	0	0	0	0	0	0.5	0	0	0	0	0	0	0	0	0	0	0	0	0	0	0	0	2	0
94	0	0	1	0	0	0	0	0	0	0	0	0	0	3	4	3	2	0	1	0	0	0	0	0	0	3	2	0	1	1	8	2	3	2	3	3	3	3	3	0	0	3	3	3	3	1	2	3	3
198	1	0	0	0	1	0	1	0	0	1	1	0	0	3	3	4	3	0	0	0	0	0	1	2	0	2	1	1	1	1	7	2	2	2	2	2	2	1	0	0	0	1	1	0	0	0	0	0	0
102	1	0	0	0	1	0	1	0	1	0	1	0	1	3	5	3	3	0	0	0	0	0	0	0	0	1	1	2	1	2	2	0	0	0	0	0	0	1	0	1	0	0	0	0	0	0	0	0	0
185	0	0	0	0	1	1	1	0	0	0	1	1	1	5	5	5	5	0	0	0	0	0	0	0	0	1	0	1	1	1	2.5	1	1	1	1	1	1	0	0	0	0	1	0	1	0	0	0	0	0
149	1	0	0	0	0	1	1	0	1	1	1	1	0	3	2	2	2	0	0	0	0	0	0	0	0	0	0	0	0	0	0.5	0	0	0	0	0	0	3	0	0	0	1	0	0	0	0	0	1	0
12	1	0	0	0	1	0	1	1	1	1	1	1	1	1	1	3	1	0	1	0	0	0	0	0	0	0	0	2	2	0	2.5	1	1	1	1	1	1	1	1	0	0	0	0	0	0	0	0	0	1
123	1	1	1	1	1	1	0	0	0	1	1	1	1	5	3	3	3	0	0	0	0	0	0	0	0	0	0	0	0	0	0.5	0	0	0	0	0	0	2	2	0	0	2	1	1	1	1	1	1	0
192	1	0	0	0	0	1	1	0	0	0	1	0	0	4	3	3	3	0	0	0	0	0	0	0	0	1	0	1	1	1	5.5	1	1	1	1	1	1	1	1	1	1	1	1	1	1	1	2	1	1
40	1	0	0	0	1	1	1	0	0	0	1	1	0	3	4	4	4	0	0	0	0	0	0	0	0	0	0	0	0	0	1	0	1	1	1	0	0	0	0	0	2	0	0	0	0	0	0	0	0
42	1	0	0	0	1	0	0	0	0	0	1	0	0	3	5	3	5	0	0	0	0	0	0	0	0	0	0	1	0	1	5	2	0	0	0	0	0	0	0	0	0	2	0	1	0	0	0	2	0
200	1	0	0	0	0	0	1	0	0	0	1	1	0	5	3	3	3	0	0	0	0	0	0	0	1	0	1	2	2	2	5	2	2	1	1	1	1	2	2	0	2	1	2	0	0	0	0	1	1
92	1	1	0	0	1	1	1	0	1	1	1	1	0	4	3	4	3	0	0	0	0	0	0	0	0	0	0	0	1	1	3	1	1	0	0	0	0	1	1	1	1	1	0	0	0	0	0	0	0
138	0	0	0	0	1	0	1	0	0	1	1	1	0	3	2	2	2	0	0	0	0	0	0	0	0	1	0	1	1	1	1	0	0	0	1	0	0	0	0	0	1	2	2	0	0	0	0	0	2
82	1	0	0	0	0	0	1	0	1	1	1	1	1	3	3	3	3	0	0	0	0	0	0	0	0	0	0	0	0	0	8	1	1	1	1	2	1	1	1	1	1	2	2	1	1	1	1	1	1
201	0	1	0	0	0	0	0	0	1	1	0	1	0	3	4	5	3	1	1	1	2	1	2	2	2	2	2	3	3	2	8	1	1	1	1	1	1	2	1	1	1	2	2	1	2	2	2	2	2
127	1	0	0	0	1	0	1	0	0	0	1	0	0	3	3	3	3	0	0	0	0	0	0	0	0	0	0	0	0	0	9	3	1	3	1	0	2	0	0	0	0	0	0	0	0	0	0	0	0
176	1	1	0	0	0	0	0	1	0	0	1	0	0	3	3	3	4	0	0	0	0	0	0	0	0	0	0	0	0	0	0.5	1	0	1	0	0	0	0	0	0	0	0	0	0	0	0	0	0	0
209	1	0	0	0	1	1	1	0	1	0	1	0	0	3	4	4	4	0	0	0	0	0	0	0	0	0	1	0	0	0	2	1	1	1	1	0	0	0	0	0	0	0	0	0	0	0	0	0	0
55	1	0	0	1	1	0	1	1	0	1	1	1	1	3	1	2	1	0	1	0	0	0	0	0	0	0	0	0	0	0	1.5	0	0	1	2	0	0	3	0	0	0	0	0	0	2	0	0	0	0
5	1	0	0	0	1	1	1	0	1	0	1	1	1	5	4	3	3	0	0	0	1	0	0	0	0	3	3	2	2	2	6	1	1	1	1	0	0	2	2	1	0	1	3	0	0	1	1	0	0
204	1	0	0	0	1	0	1	0	1	0	0	0	0	2	3	3	1	0	2	0	0	0	0	1	0	3	2	3	2	2	7.5	2	2	2	2	0	0	0	0	0	0	0	0	3	3	3	3	0	0
151	1	0	0	1	1	1	1	0	1	0	1	0	0	5	5	4	3	0	0	0	0	0	0	0	0	0	0	1	1	0	0.5	1	0	1	0	1	0	1	0	1	0	1	0	1	0	1	0	2	2
9	1	0	1	0	1	1	1	0	0	0	1	0	1	4	2	2	2	1	0	0	0	0	0	1	1	2	1	2	1	1	1	0	0	0	0	0	0	0	1	0	0	0	0	0	0	0	0	0	0
28	0	0	0	0	1	0	1	0	0	0	1	0	0	4	3	4	4	0	0	0	0	0	0	0	0	0	0	0	0	0	3.5	0	0	0	0	0	0	0	0	0	0	0	0	0	0	2	0	0	0
100	1	0	0	0	1	0	1	0	0	1	1	1	0	3	3	3	3	0	0	0	0	0	0	0	0	0	0	0	0	0	4.5	0	0	2	3	2	3	2	3	0	0	0	0	0	0	0	0	2	3
199	1	0	0	0	1	0	1	0	0	0	0	0	0	4	3	4	4	0	1	0	0	0	1	0	1	0	2	0	1	1	3	1	1	0	0	0	0	1	1	0	0	1	1	0	0	0	0	3	0
164	1	0	0	0	0	0	1	0	1	1	0	0	0	5	5	5	5	0	1	0	1	1	1	0	0	2	2	2	2	2	8	0	0	0	0	0	0	0	0	0	0	1	0	0	0	3	0	0	0
206	1	0	0	0	0	1	1	0	1	0	1	0	0	3	4	3	3	2	1	0	2	1	3	0	1	2	3	0	0	0	8.5	0	0	0	0	0	0	0	0	0	0	1	0	0	0	0	0	0	0
54	1	1	0	0	1	1	1	0	1	1	1	1	0	4	4	4	4	0	2	0	1	0	0	0	0	1	1	2	2	2	6.5	1	2	1	2	0	0	1	1	0	0	1	1	1	1	1	2	1	1
160	0	0	0	0	0	0	1	0	0	0	0	0	1	4	3	4	5	2	1	1	0	1	1	0	1	1	0	2	2	2	9	3	2	2	2	0	0	2	2	1	1	0	0	0	0	2	2	0	1
108	1	0	0	0	1	0	1	0	1	1	1	1	0	2	3	3	3	0	0	0	0	0	0	0	0	0	0	0	0	0	1	1	0	1	0	0	0	0	0	0	0	0	0	0	0	0	0	0	0
112	1	1	0	0	1	1	1	1	1	0	1	1	1	3	1	1	3	0	0	0	0	0	0	0	0	0	0	0	0	0	1	0	0	0	0	0	0	0	0	0	0	0	0	0	0	0	0	0	0
49	1	0	0	0	1	0	1	0	0	0	1	0	1	2	3	1	3	0	1	0	0	0	0	0	1	0	0	2	0	0	3	0	1	0	1	2	0	3	0	0	0	1	2	3	0	1	0	0	0
96	1	0	0	0	1	0	0	0	0	0	1	0	0	5	4	3	3	0	0	0	0	0	0	0	0	1	0	1	0	0	1	1	1	1	0	0	0	1	1	0	0	1	1	0	0	1	0	0	1
190	1	0	0	0	1	1	0	0	0	1	1	0	0	4	5	5	5	0	0	0	0	0	0	0	0	0	0	2	1	1	3.5	1	1	0	0	0	0	1	1	0	0	1	1	0	0	0	0	0	1
71	1	0	0	0	1	0	1	0	1	0	1	1	0	3	4	3	3	0	0	0	0	0	0	0	0	1	1	0	1	1	1	1	1	0	0	0	0	1	1	1	1	0	1	0	0	0	1	1	1
130	0	0	0	0	0	0	1	0	0	0	1	1	0	3	1	2	2	0	0	1	0	0	0	0	0	0	0	1	1	1	5	0	0	0	0	0	0	0	0	0	0	0	0	0	0	0	0	0	0
177	1	0	0	0	1	1	1	0	0	0	1	1	1	3	3	4	4	0	0	0	0	0	0	1	0	0	3	1	2	2	3.5	2	0	1	2	0	0	0	0	2	1	1	2	1	1	0	2	2	2
69	1	0	0	0	1	1	1	0	0	0	1	1	1	1	1	1	1	0	0	0	0	0	0	0	0	0	0	0	1	0	1	0	0	0	0	0	0	0	0	0	0	0	0	0	0	0	1	0	0
99	1	0	0	0	1	0	1	1	0	0	1	1	0	4	3	4	3	0	0	0	0	0	0	0	0	1	1	1	2	2	1	1	1	0	1	0	0	1	0	0	1	0	1	1	1	1	1	1	1
79	1	0	1	1	1	1	0	0	1	0	1	0	0	3	3	3	4	1	1	0	0	0	0	1	0	1	0	2	2	1	5	1	1	0	0	0	0	0	0	0	0	0	0	0	0	0	0	0	0
205	1	0	0	0	1	1	1	0	0	0	1	0	0	4	4	4	4	0	0	0	0	0	0	0	0	0	1	0	0	0	2	0	0	0	1	0	0	0	0	0	0	0	0	0	0	0	0	0	0
21	1	0	0	0	1	1	1	0	0	0	1	1	1	3	3	2	3	0	0	0	0	0	0	0	0	1	0	0	0	0	3	0	0	0	0	0	0	0	0	0	0	0	0	0	0	1	0	0	0
74	1	0	0	0	1	1	1	1	0	0	1	1	0	3	3	3	3	0	1	0	1	0	0	0	1	1	2	0	0	0	3.5	0	0	0	0	0	0	0	0	0	0	2	1	0	0	0	0	0	0
87	1	0	0	0	1	0	1	0	1	1	0	1	0	4	4	5	4	0	1	1	1	2	2	1	1	3	2	3	1	2	9	3	3	3	3	1	1	3	3	3	3	3	3	3	3	3	3	3	3
68	1	0	0	0	0	0	1	1	1	0	1	1	1	3	3	3	4	0	0	0	0	0	0	0	0	2	0	1	1	1	2	1	2	1	0	0	1	1	1	0	0	1	1	0	1	1	1	1	1
173	1	0	0	0	1	0	1	0	0	0	1	0	0	3	3	3	3	0	0	0	0	0	0	0	0	2	2	1	2	2	5	2	2	0	0	0	0	1	0	0	0	0	0	0	0	3	2	0	2
22	1	0	0	0	1	1	1	0	0	0	1	1	1	1	1	1	1	0	0	0	0	0	0	0	0	0	0	0	0	0	1.5	0	0	1	1	0	0	0	0	0	0	1	1	1	0	0	0	0	0
121	1	0	0	0	0	1	1	0	0	0	1	1	0	5	3	3	3	0	0	0	0	0	0	0	0	0	0	0	1	0	2.5	1	1	1	0	0	0	1	1	0	0	0	0	0	0	1	1	1	0
46	1	0	0	0	1	0	1	0	0	0	1	1	1	3	3	3	3	0	0	0	0	0	0	0	0	1	0	0	0	1	1	1	1	1	1	0	0	0	0	0	0	1	1	0	0	0	0	0	0
117	0	0	0	0	1	0	1	0	1	1	1	0	0	3	4	3	3	0	0	0	0	0	0	0	0	0	0	1	0	0	2	1	1	0	1	1	1	1	2	2	1	1	0	0	0	0	0	0	1
17	1	0	0	0	1	1	1	0	1	0	1	1	0	3	3	3	3	0	0	0	0	0	0	0	0	1	2	2	0	0	3	1	1	2	1	0	1	1	1	0	0	1	1	1	1	1	1	1	1
97	1	0	0	0	0	1	0	0	0	0	1	1	0	3	2	2	3	0	0	0	0	0	0	0	0	0	0	0	0	0	1	1	1	0	0	0	0	0	0	0	0	0	0	1	1	0	0	0	0
148	1	0	0	0	1	1	1	0	0	0	1	0	1	3	3	2	3	0	0	0	0	0	0	0	0	0	1	1	1	1	3.5	1	2	1	2	0	2	1	2	0	0	2	1	1	0	0	0	3	1
60	1	0	0	0	1	0	1	0	0	0	1	0	0	3	3	3	3	0	0	0	0	0	0	0	0	0	1	1	1	1	5	1	2	1	1	0	1	2	1	0	0	2	2	0	0	0	0	2	1
119	1	0	0	0	1	0	1	0	0	0	1	1	0	2	3	3	2	0	0	0	0	0	0	0	0	0	0	1	0	0	2	1	0	0	0	0	0	1	1	0	0	0	0	1	0	0	0	1	1
168	1	0	0	0	1	0	1	1	0	0	1	1	0	3	3	3	4	0	0	0	0	0	0	0	0	0	0	0	0	0	0.5	0	1	0	0	0	0	1	1	0	0	0	0	0	0	0	1	0	0
85	1	0	0	0	1	0	1	0	0	0	1	1	1	2	2	3	3	0	0	0	0	0	0	0	0	0	0	0	0	0	2	0	0	0	0	1	1	0	1	0	0	0	0	0	0	0	0	0	0
194	0	0	0	0	1	0	1	0	1	1	1	0	0	4	4	4	5	0	0	0	0	0	0	0	0	0	0	1	1	1	2.5	1	1	0	1	0	0	0	2	0	0	0	0	0	2	0	0	0	0
147	1	0	0	0	1	0	1	0	0	0	1	0	0	4	3	3	3	1	0	1	0	1	1	1	0	0	0	1	1	1	8	3	3	3	3	0	0	0	0	0	0	0	0	0	0	0	0	0	0
175	1	0	0	0	1	0	1	0	0	0	1	1	0	3	1	2	1	0	0	0	0	0	0	0	0	1	1	2	1	1	1.5	1	1	1	1	0	1	1	1	1	1	0	1	0	1	0	0	1	1
152	1	0	0	0	0	1	1	0	0	0	1	1	1	4	4	4	3	0	0	0	0	0	0	0	0	0	0	0	0	0	0.5	1	1	0	0	0	2	0	2	0	0	0	0	0	0	0	0	0	0
156	1	0	0	0	1	0	1	0	1	0	1	1	0	3	3	3	3	0	0	0	0	0	0	0	0	0	0	0	0	0	2	1	0	1	1	1	1	0	0	0	0	1	1	0	0	0	0	1	1
72	0	0	0	0	0	0	1	0	0	0	1	0	0	5	4	3	3	0	0	0	0	0	0	0	0	0	0	2	2	1	6	2	2	2	0	0	0	2	2	0	0	1	1	0	0	0	0	3	3
169	1	0	0	0	1	0	1	1	1	1	1	1	1	3	3	3	3	0	0	0	0	0	0	0	0	0	1	1	0	0	1	1	1	0	1	1	1	0	1	0	0	1	1	0	0	1	1	1	1
142	1	0	0	0	1	0	1	0	0	0	1	0	0	3	2	3	3	0	0	0	0	0	0	0	0	1	0	1	1	1	1	0	0	0	0	0	0	0	0	0	0	0	0	0	0	1	1	0	0
1	1	0	0	0	1	0	1	0	0	1	1	0	0	5	3	3	3	2	2	1	2	1	2	0	1	1	2	2	3	2	7	1	2	1	2	0	0	3	1	2	0	2	1	2	1	0	0	2	1
115	1	0	0	0	1	0	1	0	0	0	1	0	1	5	3	3	3	0	0	0	0	0	0	0	0	0	0	3	3	3	1	0	0	1	1	0	0	1	1	0	0	1	1	1	1	0	0	1	1
181	1	0	0	0	1	0	1	0	1	1	1	1	1	3	3	3	3	0	0	0	0	0	0	0	0	0	1	2	1	1	2.5	1	2	0	1	0	1	1	2	0	2	1	1	1	1	2	1	2	1
6	1	0	0	1	0	1	1	0	0	0	1	0	0	5	3	2	2	0	0	0	0	0	0	0	0	0	0	0	0	0	3.5	1	1	1	1	1	1	1	1	0	0	2	0	3	0	0	0	0	0
195	1	1	0	1	1	1	1	0	0	0	1	0	0	5	3	3	3	0	0	0	0	0	0	0	0	0	0	2	0	0	9	2	1	3	1	0	0	0	1	0	0	0	0	0	0	1	1	0	0
29	1	0	0	0	0	1	1	0	0	0	1	1	0	1	1	1	3	0	0	0	0	0	1	0	1	2	1	1	1	1	3	1	1	0	0	2	2	0	0	0	0	1	1	1	0	0	0	1	1
189	1	0	0	0	1	1	1	1	0	0	1	0	0	3	3	3	3	0	0	0	0	0	0	0	0	0	1	0	1	1	1	0	1	0	1	0	0	0	1	0	1	1	1	0	1	0	1	0	1
154	0	0	0	0	1	1	1	0	0	0	1	0	0	5	5	5	5	0	0	0	0	0	0	0	0	1	1	3	2	2	1.5	1	1	1	1	1	1	2	1	1	2	1	1	1	1	1	1	1	2
197	1	0	0	0	1	0	1	0	1	1	0	0	0	5	3	3	3	1	2	0	0	0	1	0	3	3	1	1	1	1	7	0	0	3	1	0	0	0	2	0	0	3	3	0	0	0	1	0	0
105	1	0	0	0	1	0	0	0	1	1	1	0	0	4	4	4	4	1	0	1	0	0	0	0	0	1	1	0	0	0	1.5	0	0	0	1	0	0	0	0	0	0	0	0	0	0	0	0	0	0
203	1	1	1	0	1	1	1	0	0	1	1	1	1	4	5	5	4	0	0	0	0	0	0	0	0	0	0	3	2	3	8.5	2	1	2	0	2	1	2	2	1	1	1	0	2	0	1	1	3	2
65	0	0	0	0	1	1	1	0	0	0	1	0	0	3	2	2	2	0	0	0	0	0	0	0	0	0	0	0	0	0	3.5	0	1	2	0	0	0	0	0	0	0	0	0	0	0	0	0	0	0
20	1	0	0	0	0	1	1	0	0	0	1	0	1	2	2	2	2	2	1	0	1	1	0	0	0	1	1	1	1	1	0	0	0	0	0	0	0	0	0	0	0	0	0	0	0	0	0	0	0
25	1	0	0	1	1	1	1	1	0	0	1	0	0	3	3	2	3	0	0	0	0	0	0	0	0	0	0	0	0	0	1	1	0	0	1	0	0	0	0	0	0	0	0	0	0	0	0	0	0
75	0	0	0	0	1	1	1	0	0	1	1	0	1	4	3	3	3	0	1	1	0	0	0	1	1	1	1	3	2	2	7	1	1	2	3	3	3	2	2	3	1	2	2	2	2	1	1	3	3
133	1	0	0	0	1	1	1	0	0	1	1	0	0	4	3	4	4	0	0	0	0	0	0	0	0	0	1	0	0	0	1.5	0	1	2	0	0	0	0	0	0	0	0	0	0	0	0	0	0	0
113	1	1	1	0	1	1	0	0	1	1	1	1	0	3	1	3	1	0	0	0	0	0	0	0	0	0	0	0	0	0	1	1	0	0	1	0	0	0	0	0	0	0	0	0	0	0	0	0	0
53	1	0	0	0	1	1	1	0	0	0	1	1	0	3	3	3	3	0	0	1	0	0	0	1	0	1	1	0	1	1	6	2	2	0	3	0	0	0	0	0	0	0	0	0	0	0	1	0	0
111	1	0	0	0	0	0	1	0	0	0	1	1	0	3	2	2	2	1	0	1	1	1	1	1	0	2	2	1	1	1	3	2	1	1	1	2	0	1	1	1	0	2	2	1	1	1	1	0	0
37	1	0	0	0	0	0	1	0	1	0	1	0	0	4	4	3	4	0	0	0	0	0	0	0	0	0	0	2	2	2	7.5	2	2	0	0	2	0	0	2	0	0	0	0	0	0	0	0	0	0
188	0	0	0	0	1	0	1	0	0	0	1	0	0	2	2	3	2	0	0	1	1	0	0	0	0	0	1	1	1	1	3	0	0	0	0	0	0	0	0	0	0	0	0	0	0	2	2	0	0
161	1	0	0	0	0	0	1	0	0	0	1	1	0	5	3	3	4	0	1	0	1	0	0	0	0	2	3	2	2	1	5.5	1	1	1	1	1	1	2	3	2	1	2	1	2	1	2	1	2	2
3	1	1	0	1	0	0	1	1	0	0	1	0	0	5	5	5	3	0	0	0	0	0	0	0	0	0	1	1	1	1	5	1	0	0	0	0	0	0	2	0	0	1	2	0	0	0	0	0	1
170	1	0	0	0	1	0	1	0	0	0	1	1	1	3	3	3	4	0	0	0	0	0	0	1	1	2	2	1	0	0	2.5	2	2	2	2	1	1	2	2	0	2	1	1	0	0	0	0	0	0
179	1	0	0	0	1	1	1	1	0	0	1	1	1	3	3	4	3	0	0	0	0	0	0	0	0	1	0	0	0	0	0	0	0	0	0	0	0	0	0	0	0	0	0	0	0	0	0	0	0
144	1	0	0	0	1	1	1	0	0	0	1	0	0	3	3	3	3	0	0	0	0	0	0	0	0	0	0	0	1	1	2	1	1	1	1	1	0	2	1	1	1	1	1	0	0	0	0	1	1
128	1	0	0	0	1	0	1	0	0	0	1	1	0	5	3	4	3	0	0	0	0	0	0	0	0	1	0	0	1	2	1	1	1	1	1	2	1	2	2	0	1	2	1	0	0	0	0	2	1
80	1	0	0	0	1	0	1	1	0	1	1	0	0	4	3	2	4	0	0	0	0	0	0	0	0	0	1	0	1	1	1.5	1	1	0	0	0	0	1	1	0	0	1	1	0	0	0	0	1	1
7	1	1	1	1	1	1	1	1	1	1	0	1	1	1	1	1	1	0	0	0	0	0	0	0	0	0	1	0	0	0	0.5	1	0	0	1	0	0	0	0	0	0	0	0	0	0	1	1	0	0
210	1	0	0	0	1	0	1	0	0	0	1	0	0	4	5	5	3	0	1	0	0	0	1	1	1	2	2	2	3	3	5	2	2	1	2	0	0	1	3	0	1	1	1	1	1	1	1	2	3
47	1	0	0	0	1	0	1	0	0	0	1	1	0	3	3	3	4	1	1	0	0	1	1	2	1	2	2	2	1	1	8	2	2	1	2	1	2	1	2	0	0	1	1	0	1	0	0	1	1
167	1	0	0	0	1	0	0	0	0	1	1	1	0	5	3	1	1	0	0	0	0	0	0	0	0	0	0	0	0	0	0.5	0	1	0	0	0	0	0	0	0	0	0	0	0	0	0	0	0	0
14	0	0	0	0	0	0	1	0	0	1	1	1	1	4	3	5	4	0	1	1	0	0	0	0	0	0	0	2	1	3	3	0	0	0	0	0	0	0	0	0	0	0	2	0	0	0	0	0	0
193	1	1	0	1	1	0	0	0	0	0	0	1	0	3	3	4	4	0	0	0	0	0	0	0	0	2	1	0	1	1	3	1	1	1	1	1	1	1	1	1	0	1	1	1	1	1	1	1	1
91	1	0	0	0	0	1	1	0	0	0	1	0	0	4	3	3	4	0	0	0	0	0	0	0	0	0	0	1	0	1	3	1	1	1	1	0	2	2	2	0	2	0	1	1	1	0	1	1	2
64	1	0	0	0	1	1	0	0	0	0	1	1	0	3	4	3	3	0	0	0	0	0	0	0	1	0	1	1	1	1	5.5	2	1	2	2	2	2	2	2	0	1	1	1	1	1	0	0	2	2
19	1	0	0	0	1	1	1	0	1	1	1	1	0	1	1	2	2	0	0	0	0	0	0	0	0	0	0	0	0	0	1	0	0	1	1	0	0	0	0	0	0	1	1	0	0	0	0	0	0
10	1	1	0	0	1	1	1	1	0	1	1	0	0	3	2	5	5	0	0	0	0	0	0	1	0	2	2	0	0	0	1	0	1	0	1	0	0	0	0	0	0	0	0	0	1	0	0	1	0
139	1	0	1	1	1	0	1	1	1	1	1	0	0	3	3	2	2	3	3	3	1	3	1	1	2	1	3	0	0	0	3.5	1	2	2	2	0	2	2	2	0	0	3	3	1	1	0	0	3	0
4	1	1	1	0	0	0	1	1	0	0	0	1	1	3	3	2	3	0	0	0	0	0	0	0	0	0	0	0	0	0	2.5	1	1	1	1	0	0	1	1	1	1	0	0	0	0	0	0	1	0
166	1	0	0	0	1	1	1	1	0	0	1	0	1	4	3	3	4	0	0	0	0	0	0	0	0	0	1	0	1	1	5	0	1	0	0	0	0	0	0	0	0	1	0	0	0	0	0	0	0
13	1	0	0	0	1	0	1	0	1	0	1	1	0	1	1	1	4	0	0	0	0	0	0	0	0	0	0	0	0	0	1	1	2	0	0	1	2	1	1	0	1	1	1	1	1	0	1	1	1
110	1	0	0	0	1	0	1	1	0	0	1	1	0	3	3	3	2	0	0	0	0	0	0	0	0	0	0	1	0	0	1	1	1	0	0	0	1	2	1	0	0	0	0	0	0	0	0	0	1
187	1	0	0	0	1	1	1	0	0	0	1	0	0	3	3	3	2	0	0	1	1	0	0	1	0	2	2	1	1	1	7	1	1	1	2	1	0	3	3	0	3	1	1	1	1	3	1	2	2
116	1	0	0	0	1	0	1	0	0	0	1	1	0	3	3	3	3	0	0	0	0	0	0	0	0	0	0	0	0	0	1.5	1	0	1	0	0	0	0	0	0	0	0	0	1	1	0	0	1	0
172	1	0	0	0	1	1	1	1	0	0	1	1	0	1	2	3	4	0	0	0	0	0	0	0	0	1	0	0	1	1	7	0	1	0	0	0	0	0	0	0	0	1	0	1	0	0	1	0	0
50	0	0	0	0	1	0	0	1	0	0	1	0	0	3	2	2	2	0	0	0	0	0	0	0	0	0	0	0	1	1	2	0	1	0	0	0	1	0	0	0	0	1	0	0	0	1	0	1	0
31	1	0	0	0	1	1	1	0	0	0	0	0	0	3	3	3	3	0	0	0	0	0	1	0	0	2	0	0	0	0	5	1	1	1	1	0	0	1	1	0	0	0	1	0	0	0	0	0	0
180	1	0	0	0	1	0	1	0	0	0	1	0	0	3	3	3	1	0	1	1	0	1	1	1	1	2	1	3	3	3	5	2	3	1	2	0	1	2	3	1	1	1	3	3	1	1	1	3	3
162	0	0	0	0	1	0	1	0	0	0	1	1	0	4	3	3	2	0	0	0	0	0	0	0	0	0	0	1	0	1	3	1	0	0	0	1	1	1	1	2	0	1	0	1	0	1	0	2	1
27	1	0	0	0	0	1	1	0	0	0	0	1	0	5	3	2	3	0	0	0	0	0	0	0	0	0	0	0	0	0	5	0	0	0	0	0	0	0	0	0	0	0	0	0	0	0	0	0	0
63	1	1	0	0	0	1	1	1	1	0	1	1	0	3	3	3	2	0	0	0	0	0	0	0	0	0	0	0	2	2	6	1	1	0	0	0	0	1	1	0	0	0	0	0	0	0	0	1	0
88	1	0	0	0	1	0	1	0	0	0	1	0	0	2	4	5	4	0	1	0	0	1	0	1	0	0	1	2	2	1	2.5	1	1	1	1	0	1	0	2	0	1	0	1	0	0	0	0	2	2
48	1	0	0	0	1	1	1	0	0	0	1	1	0	4	3	3	3	0	0	1	0	1	1	1	1	0	1	1	1	2	2.5	1	1	0	0	0	0	0	0	0	0	0	0	0	0	0	0	0	0
134	1	0	0	0	1	0	1	0	0	0	1	0	1	5	4	4	4	0	0	0	0	0	0	0	0	1	1	0	0	0	2	0	0	0	0	1	1	0	0	1	1	1	1	0	0	0	0	1	0
38	1	0	0	0	0	0	1	0	0	0	1	0	0	5	3	3	3	0	0	0	0	0	0	0	0	0	0	0	0	0	1	1	1	1	1	0	1	1	1	1	1	0	0	0	1	0	0	1	1
11	1	0	0	1	1	0	1	0	0	0	1	1	0	3	1	3	3	0	0	0	0	0	0	0	0	0	0	2	2	2	5	0	0	0	0	0	0	0	3	0	0	0	1	1	0	0	0	0	3
33	1	0	0	0	0	0	1	0	0	0	1	1	0	3	3	3	3	0	0	0	0	0	0	0	0	0	0	1	0	1	5	3	1	1	1	0	1	1	1	1	2	0	2	1	2	1	1	1	2
52	1	0	0	0	0	1	0	0	0	0	1	1	0	1	1	1	1	0	0	0	0	0	0	0	0	0	0	0	0	0	0.5	0	0	0	0	0	0	0	0	0	0	0	0	0	0	0	0	0	0
140	1	0	1	0	1	1	1	0	1	0	1	1	1	3	2	3	3	0	0	0	0	0	0	0	0	0	0	0	1	1	0.5	0	0	0	0	0	0	1	1	0	0	0	0	0	0	0	0	1	1
26	1	0	0	0	1	1	1	0	0	0	0	1	1	5	3	3	3	0	0	0	0	0	0	0	0	1	1	2	2	2	4.5	1	0	1	0	1	1	1	1	0	0	0	1	0	1	1	1	0	0
77	1	0	0	0	0	0	1	1	0	0	1	0	0	3	4	3	4	0	0	0	0	0	0	0	0	2	1	0	1	1	3	0	0	1	1	0	0	0	0	0	0	1	1	0	0	0	0	1	0
132	1	0	0	0	1	0	1	0	0	0	1	0	0	3	3	4	3	0	1	0	0	0	0	0	0	2	2	3	3	3	5.5	1	1	1	1	0	0	0	2	2	1	0	0	0	0	1	1	0	0
145	0	0	0	0	0	0	1	0	0	1	1	1	0	5	3	3	3	1	2	2	1	1	0	0	0	1	2	1	1	1	8.5	1	1	2	2	3	3	3	1	1	0	1	2	0	0	1	1	1	0
[truncated: 43 more columns]
